# Supplementary material for: Enhancement of Phytochemicals and Antioxidant Activity of Thai Fermented Soybean Using Box–Behnken Design Guided Microwave-Assisted Extraction
Source: Foods. 2025 Jul 24;14(15):2603. doi: 10.3390/foods14152603 (PMC12346173; doi:10.3390/foods14152603)
Supplement: Supplementary file 1 [file foods-14-02603-s001.zip]

Archive with 1 entries (1 files):
- foods-3750611-supplementary.pdf
